# Supplementary material for: Integrated Analysis of the Fecal Metagenome and Metabolome in Bladder Cancer in a Chinese Population
Source: Genes (Basel). 2022 Oct 28;13(11):1967. doi: 10.3390/genes13111967 (PMC9690037; doi:10.3390/genes13111967)
Supplement: Supplementary file 1 [file genes-13-01967-s001.zip]

Archive with 1 entries (1 files):
- genes-1968801-supplementary.pdf
